# Supplementary material for: Strengthening research capacity through regional partners: the HRP Alliance at the World Health Organization
Source: Reprod Health. 2020 Aug 26;17:131. doi: 10.1186/s12978-020-00965-0 (PMC7448306; doi:10.1186/s12978-020-00965-0)
Supplement: Supplementary file 1 — Additional file 1. Version de l'article en français - versão do artigo em português - versión del artículo en español [file 12978_2020_965_MOESM1_ESM.zip]

Archive with 3 entries (3 files):
- HRP RCS commentary_FR.pdf
- HRP RCS commentary_PO.pdf
- HRP RCS commentary_SP.pdf
